# Supplementary material for: Low-CO2-inducible bestrophins outside the pyrenoid sustain high photosynthetic efficacy in diatoms
Source: Plant Physiol. 2024 Mar 13;195(2):1432–45. doi: 10.1093/plphys/kiae137 (PMC11142338; doi:10.1093/plphys/kiae137)
Supplement: kiae137_Supplementary_Data [file kiae137_supplementary_data.zip]

Archive with 2 entries (2 files):
- pp.01568.2023-s03.pdf
- Supplementary_Best_20240202.pdf
